# Supplementary material for: A Study of the Effects of Hf and Sn on the Microstructure, Hardness and Oxidation of Nb-18Si Silicide-Based Alloys-RM(Nb)ICs with Ti Addition and Comparison with Refractory Complex Concentrated Alloys (RCCAs)
Source: Materials (Basel). 2022 Jun 30;15(13):4596. doi: 10.3390/ma15134596 (PMC9267193; doi:10.3390/ma15134596)
Supplement: Supplementary file 1 [file materials-15-04596-s001.zip]

Archive with 1 entries (1 files):
- materials-1761138-supplementary.pdf
